# Supplementary material for: Diversity and Biocontrol Potential of Cultivable Endophytic Bacteria Associated with Halophytes from the West Aral Sea Basin
Source: Microorganisms. 2021 Jul 6;9(7):1448. doi: 10.3390/microorganisms9071448 (PMC8303770; doi:10.3390/microorganisms9071448)
Supplement: Supplementary file 1 [file microorganisms-09-01448-s001.zip]

Archive with 5 entries (4 files):
- manuscript.v8-supplementary-revised/Supplementary Table S1.xlsx
- manuscript.v8-supplementary-revised/Supplementary Table S2.xlsx
- manuscript.v8-supplementary-revised/Supplementary Table S3.xlsx
- manuscript.v8-supplementary-revised/Supplementary Table S4.xlsx
- manuscript.v8-supplementary-revised/
