# Supplementary material for: Diversity and Biocontrol Potential of Cultivable Endophytic Bacteria Associated with Halophytes from the West Aral Sea Basin
Source: Microorganisms. 2021 Jul 6;9(7):1448. doi: 10.3390/microorganisms9071448 (PMC8303770; doi:10.3390/microorganisms9071448)
Supplement: Supplementary file 1 [file microorganisms-09-01448-s001.zip › manuscript.v8-supplementary-revised/Supplementary Table S1.xlsx]

## Sheet: Sheet1
Investigation on the diversity of halophytes grown on the shore of the Western Aral Sea
Exposed zone	The distance to the shoreline(m)	The numbers of plant species	Dominant plant species
Lake water	0	0	-
Newly exposed lake beds from 2009 to 2018	≈15	0	-
E2009S	≈200	1	Chenopodium album L.
E2000S	≈300	1	Chenopodium album L.
E1990S	≈700	4	Chenopodium album L. and Salsola collina Pall.
E1980S	≈1000	8	Haloxylon ammodendron (C. A. Mey.) Bunge
E1970S	≈1200	10	Haloxylon ammodendron (C. A. Mey.) Bunge and Alhagi sparsifolia Shap.
ODZ	≈1500	-	Anabasis eriopoda (Schrenk) Benth. ex Volkens and Anabasis truncata (Schrenk) Bunge
