# Supplementary material for: Diversity and Biocontrol Potential of Cultivable Endophytic Bacteria Associated with Halophytes from the West Aral Sea Basin
Source: Microorganisms. 2021 Jul 6;9(7):1448. doi: 10.3390/microorganisms9071448 (PMC8303770; doi:10.3390/microorganisms9071448)
Supplement: Supplementary file 1 [file microorganisms-09-01448-s001.zip › manuscript.v8-supplementary-revised/Supplementary Table S2.xlsx]

## Sheet: sheet1
The result of the alignment of the received merged data with those registered in the EZBioCloud database
Degenerative zone	Plant	Medium	Strain Name	Size(bp)	Accession	Top-hit taxon	Top-hit strain	Similarity (%)	Kingdom	Phylum	Class	Order	Family	Genus
E2009S	S1	M1	S1-1	100.00.005	MW664036	Bacillus licheniformis	ATCC 14580	99.9%	Bacteria	Firmicutes	Bacilli	Bacillales	Bacillaceae	Bacillus
E2009S	S1	M1	S1-10	1126	MW664037	Staphylococcus succinus subsp. succinus	AMG-D1	98.76%	Bacteria	Firmicutes	Bacilli	Bacillales	Staphylococcaceae	Staphylococcus
E2009S	S1	M1	S1-10-1	1140	MW664038	Staphylococcus succinus subsp. succinus	AMG-D1	98.41%	Bacteria	Firmicutes	Bacilli	Bacillales	Staphylococcaceae	Staphylococcus
E2009S	S1	M1	S1-10-2	1412	MW664039	Staphylococcus succinus subsp. succinus	AMG-D1	98.94%	Bacteria	Firmicutes	Bacilli	Bacillales	Staphylococcaceae	Staphylococcus
E2009S	S1	M2	S1-11	1427	MW664040	Staphylococcus succinus subsp. succinus	AMG-D1	98.59%	Bacteria	Firmicutes	Bacilli	Bacillales	Staphylococcaceae	Staphylococcus
E2009S	S1	M7	S1-12	1356	MW664041	Staphylococcus sciuri	DSM 20345	100%	Bacteria	Firmicutes	Bacilli	Bacillales	Staphylococcaceae	Staphylococcus
E2009S	S1	M7	S1-13	1405	MW664042	Staphylococcus succinus subsp. Succinus	AMG-D1	99.93%	Bacteria	Firmicutes	Bacilli	Bacillales	Staphylococcaceae	Staphylococcus
E2009S	S1	M7	S1-14	1405	MW664043	Staphylococcus succinus subsp. Succinus	AMG-D1	99.79%	Bacteria	Firmicutes	Bacilli	Bacillales	Staphylococcaceae	Staphylococcus
E2009S	S1	M7	S1-15	1123	MW664044	Staphylococcus succinus subsp. Succinus	AMG-D1	99.82%	Bacteria	Firmicutes	Bacilli	Bacillales	Staphylococcaceae	Staphylococcus
E2009S	S1	M7	S1-16	1382	MW664045	Staphylococcus succinus subsp. succinus	AMG-D1	100%	Bacteria	Firmicutes	Bacilli	Bacillales	Staphylococcaceae	Staphylococcus
E2009S	S1	M7	S1-18	1379	MW664046	Streptomyces rochei	NRRL B-2410	99.78%	Bacteria	Actinobacteria	Actinomycetia	Streptomycetales	Streptomycetaceae	Streptomyces
E2009S	S1	M7	S1-18-1	1326	MW664047	Streptomyces rochei	NRRL B-2410	100%	Bacteria	Actinobacteria	Actinomycetia	Streptomycetales	Streptomycetaceae	Streptomyces
E2009S	S1	M7	S1-18-2	1424	MW664048	Bacillus subtilis	NCIB 3610	99.01%	Bacteria	Firmicutes	Bacilli	Bacillales	Bacillaceae	Bacillus
E2009S	S1	M7	S1-19	1340	MW664049	Bacillus subtilis	NCIB 3610	99.93%	Bacteria	Firmicutes	Bacilli	Bacillales	Bacillaceae	Bacillus
E2009S	S1	M7	S1-19-1	1376	MW664050	Micrococcus terreus	CGMCC 1.7054	99.71%	Bacteria	Actinobacteria	Actinomycetia	Micrococcales	Micrococcaceae	Micrococcus
E2009S	S1	M1	S1-2	1344	MW664051	Bacillus tequilensis	KCTC 13622	99.93%	Bacteria	Firmicutes	Bacilli	Bacillales	Bacillaceae	Bacillus
E2009S	S1	M7	S1-20	1352	MW664052	Bacillus siamensis	KCTC 13613	99.93%	Bacteria	Firmicutes	Bacilli	Bacillales	Bacillaceae	Bacillus
E2009S	S1	M7	S1-21	1350	MW664053	Bacillus tequilensis	KCTC 13622	99.85%	Bacteria	Firmicutes	Bacilli	Bacillales	Bacillaceae	Bacillus
E2009S	S1	M7	S1-24	1322	MW664054	Streptomyces calvus	ISP 5010	100%	Bacteria	Actinobacteria	Actinomycetia	Streptomycetales	Streptomycetaceae	Streptomyces
E2009S	S1	M12	S1-25	1,387	MW664055	Streptomyces althioticus	NRRL B-3981	98.61%	Bacteria	Actinobacteria	Actinomycetia	Streptomycetales	Streptomycetaceae	Streptomyces
E2009S	S1	M6	S1-26	1169	MW664056	Nocardiopsis dassonvillei subsp. dassonvillei	DSM 43111	99.31%	Bacteria	Actinobacteria	Actinomycetia	Streptosporangiales	Nocardiopsaceae	Nocardiopsis
E2009S	S1	M6	S1-27	1389	MW664057	Streptomyces olivaceus	NRRL B-3009	99.35%	Bacteria	Actinobacteria	Actinomycetia	Streptomycetales	Streptomycetaceae	Streptomyces
E2009S	S1	M7	S1-6	1404	MW664058	Staphylococcus succinus subsp. succinus	AMG-D1	99.93%	Bacteria	Firmicutes	Bacilli	Bacillales	Staphylococcaceae	Staphylococcus
E2009S	S1	M7	S1-7	1407	MW664059	Staphylococcus succinus subsp. succinus	AMG-D1	99.64%	Bacteria	Firmicutes	Bacilli	Bacillales	Staphylococcaceae	Staphylococcus
E2009S	S1	M7	S1-8-1	1402	MW664060	Staphylococcus succinus subsp. succinus	AMG-D1	99.71%	Bacteria	Firmicutes	Bacilli	Bacillales	Staphylococcaceae	Staphylococcus
E2009S	S1	M7	S1-8-3	1386	MW664061	Streptomyces pratensis	ch24	99.78%	Bacteria	Actinobacteria	Actinomycetia	Streptomycetales	Streptomycetaceae	Streptomyces
E2000S	S2	M3	S2-10	1403	MW664062	Staphylococcus succinus subsp. Succinus	AMG-D1	99.43%	Bacteria	Firmicutes	Bacilli	Bacillales	Staphylococcaceae	Staphylococcus
E2000S	S2	M3	S2-11	1352	MW664063	Bacillus pumilus	ATCC 7061	99.93%	Bacteria	Firmicutes	Bacilli	Bacillales	Bacillaceae	Bacillus
E2000S	S2	M3	S2-13	1042	MW664064	Staphylococcus succinus subsp. succinus	AMG-D1	99.33%	Bacteria	Firmicutes	Bacilli	Bacillales	Staphylococcaceae	Staphylococcus
E2000S	S2	M5	S2-14	1320	MW664065	Streptomyces griseoviridis	NBRC 12874	100%	Bacteria	Actinobacteria	Actinomycetia	Streptomycetales	Streptomycetaceae	Streptomyces
E2000S	S2	M7	S2-16	1382	MW664066	Staphylococcus succinus subsp. succinus	AMG-D1	99.93%	Bacteria	Firmicutes	Bacilli	Bacillales	Staphylococcaceae	Staphylococcus
E2000S	S2	M7	S2-17	1403	MW664067	Bacillus swezeyi	NRRL B-41294	99.71%	Bacteria	Firmicutes	Bacilli	Bacillales	Bacillaceae	Bacillus
E2000S	S2	M7	S2-18	1349	MW664068	Bacillus swezeyi	NRRL B-41294	99.93%	Bacteria	Firmicutes	Bacilli	Bacillales	Bacillaceae	Bacillus
E2000S	S2	M7	S2-19	1348	MW664069	Bacillus swezeyi	NRRL B-41294	99.93%	Bacteria	Firmicutes	Bacilli	Bacillales	Bacillaceae	Bacillus
E2000S	S2	M7	S2-20	1360	MW664070	Staphylococcus succinus subsp. succinus	AMG-D1	100%	Bacteria	Firmicutes	Bacilli	Bacillales	Staphylococcaceae	Staphylococcus
E2000S	S2	M7	S2-21	653	MW664071	Staphylococcus succinus subsp. succinus	AMG-D1	99.85%	Bacteria	Firmicutes	Bacilli	Bacillales	Staphylococcaceae	Staphylococcus
E2000S	S2	M7	S2-22	1349	MW664072	Bacillus swezeyi	NRRL B-41294	99.93%	Bacteria	Firmicutes	Bacilli	Bacillales	Bacillaceae	Bacillus
E2000S	S2	M7	S2-23	1358	MW664073	Staphylococcus sciuri	DSM 20345	100%	Bacteria	Firmicutes	Bacilli	Bacillales	Staphylococcaceae	Staphylococcus
E2000S	S2	M9	S2-24	1388	MW664074	Staphylococcus succinus subsp. succinus	AMG-D1	99.28%	Bacteria	Firmicutes	Bacilli	Bacillales	Staphylococcaceae	Staphylococcus
E2000S	S2	M9	S2-25	1404	MW664075	Staphylococcus succinus subsp. succinus	AMG-D1	99.64%	Bacteria	Firmicutes	Bacilli	Bacillales	Staphylococcaceae	Staphylococcus
E2000S	S2	M1	S2-26	1405	MW664076	Staphylococcus succinus subsp. succinus	AMG-D1	99.07%	Bacteria	Firmicutes	Bacilli	Bacillales	Staphylococcaceae	Staphylococcus
E2000S	S2	M1	S2-27	1409	MW664077	Staphylococcus succinus subsp. succinus	AMG-D1	99.71%	Bacteria	Firmicutes	Bacilli	Bacillales	Staphylococcaceae	Staphylococcus
E2000S	S2	M1	S2-28	1403	MW664078	Staphylococcus succinus subsp. Succinus	AMG-D1	99.5%	Bacteria	Firmicutes	Bacilli	Bacillales	Staphylococcaceae	Staphylococcus
E2000S	S2	M6	S2-29	1323	MW664079	Streptomyces rochei	NRRL B-2410	100%	Bacteria	Actinobacteria	Actinomycetia	Streptomycetales	Streptomycetaceae	Streptomyces
E2000S	S2	M1	S2-3	1348	MW664080	Bacillus swezeyi	NRRL B-41294	99.93%	Bacteria	Firmicutes	Bacilli	Bacillales	Bacillaceae	Bacillus
E2000S	S2	M6	S2-30	1326	MW664081	Streptomyces rochei	NRRL B-2410	100%	Bacteria	Actinobacteria	Actinomycetia	Streptomycetales	Streptomycetaceae	Streptomyces
E2000S	S2	M6	S2-31	1326	MW664082	Streptomyces rochei	NRRL B-2410	100%	Bacteria	Actinobacteria	Actinomycetia	Streptomycetales	Streptomycetaceae	Streptomyces
E2000S	S2	M6	S2-32	1413	MW664083	Staphylococcus succinus subsp. succinus	AMG-D1	99.57%	Bacteria	Firmicutes	Bacilli	Bacillales	Staphylococcaceae	Staphylococcus
E2000S	S2	M7	S2-34	1011	MW664084	Staphylococcus succinus subsp. succinus	AMG-D1	99.6%	Bacteria	Firmicutes	Bacilli	Bacillales	Staphylococcaceae	Staphylococcus
E2000S	S2	M7	S2-35	1407	MW664085	Staphylococcus succinus subsp. succinus	AMG-D1	99.57%	Bacteria	Firmicutes	Bacilli	Bacillales	Staphylococcaceae	Staphylococcus
E2000S	S2	M7	S2-36	1352	MW664086	Staphylococcus sciuri	DSM 20345	100%	Bacteria	Firmicutes	Bacilli	Bacillales	Staphylococcaceae	Staphylococcus
E2000S	S2	M7	S2-37	1348	MW664087	Bacillus swezeyi	NRRL B-41294	99.93%	Bacteria	Firmicutes	Bacilli	Bacillales	Bacillaceae	Bacillus
E2000S	S2	M12	S2-38	1373	MW664088	Streptomyces aquilus	GGCR-6	99.05%	Bacteria	Actinobacteria	Actinomycetia	Streptomycetales	Streptomycetaceae	Streptomyces
E2000S	S2	M2	S2-4	1339	MW664089	Bacillus swezeyi	NRRL B-41294	100%	Bacteria	Firmicutes	Bacilli	Bacillales	Bacillaceae	Bacillus
E2000S	S2	M2	S2-5	1043	MW664090	Staphylococcus succinus subsp. succinus	AMG-D1	99.62%	Bacteria	Firmicutes	Bacilli	Bacillales	Staphylococcaceae	Staphylococcus
E2000S	S2	M2	S2-6	1072	MW664091	Staphylococcus succinus subsp. Succinus	AMG-D1	99.44%	Bacteria	Firmicutes	Bacilli	Bacillales	Staphylococcaceae	Staphylococcus
E1990S	S3	M1	S3-1	1355	MW664092	Bacillus swezeyi	NRRL B-41294	99.93%	Bacteria	Firmicutes	Bacilli	Bacillales	Bacillaceae	Bacillus
E1990S	S3	M3	S3-10	1355	MW664093	Bacillus swezeyi	NRRL B-41294	99.93%	Bacteria	Firmicutes	Bacilli	Bacillales	Bacillaceae	Bacillus
E1990S	S3	M7	S3-11	1354	MW664094	Staphylococcus succinus subsp. succinus	AMG-D1	100%	Bacteria	Firmicutes	Bacilli	Bacillales	Staphylococcaceae	Staphylococcus
E1990S	S3	M7	S3-12	1406	MW664095	Staphylococcus succinus subsp. succinus	AMG-D1	99.22%	Bacteria	Firmicutes	Bacilli	Bacillales	Staphylococcaceae	Staphylococcus
E1990S	S3	M7	S3-13	1348	MW664096	Bacillus swezeyi	NRRL B-41294	99.93%	Bacteria	Firmicutes	Bacilli	Bacillales	Bacillaceae	Bacillus
E1990S	S3	M7	S3-14	1350	MW664097	Bacillus swezeyi	NRRL B-41294	99.93%	Bacteria	Firmicutes	Bacilli	Bacillales	Bacillaceae	Bacillus
E1990S	S3	M7	S3-15	1349	MW664098	Bacillus swezeyi	NRRL B-41294	99.93%	Bacteria	Firmicutes	Bacilli	Bacillales	Bacillaceae	Bacillus
E1990S	S3	M7	S3-16-1	989	MW664099	Staphylococcus succinus subsp. succinus	AMG-D1	99.6%	Bacteria	Firmicutes	Bacilli	Bacillales	Staphylococcaceae	Staphylococcus
E1990S	S3	M7	S3-16-2	1037	MW664100.00	Staphylococcus succinus subsp. succinus	AMG-D1	99.52%	Bacteria	Firmicutes	Bacilli	Bacillales	Staphylococcaceae	Staphylococcus
E1990S	S3	M7	S3-17	1402	MW664101	Staphylococcus succinus subsp. succinus	AMG-D1	99.52%	Bacteria	Firmicutes	Bacilli	Bacillales	Staphylococcaceae	Staphylococcus
E1990S	S3	M7	S3-18	1384	MW664102	Staphylococcus succinus subsp. succinus	AMG-D1	99.42%	Bacteria	Firmicutes	Bacilli	Bacillales	Staphylococcaceae	Staphylococcus
E1990S	S3	M9	S3-19-1	1033	MW664103	Staphylococcus succinus subsp. succinus	AMG-D1	99.71%	Bacteria	Firmicutes	Bacilli	Bacillales	Staphylococcaceae	Staphylococcus
E1990S	S3	M9	S3-19-2	1044	MW664104	Staphylococcus succinus subsp. succinus	AMG-D1	99.42%	Bacteria	Firmicutes	Bacilli	Bacillales	Staphylococcaceae	Staphylococcus
E1990S	S3	M9	S3-20	1405	MW664105	Staphylococcus succinus subsp. succinus	AMG-D1	99.57%	Bacteria	Firmicutes	Bacilli	Bacillales	Staphylococcaceae	Staphylococcus
E1990S	S3	M11	S3-22	1406	MW664106	Staphylococcus succinus subsp. succinus	AMG-D1	99.14%	Bacteria	Firmicutes	Bacilli	Bacillales	Staphylococcaceae	Staphylococcus
E1990S	S3	M11	S3-23	1401	MW664107	Staphylococcus succinus subsp. succinus	AMG-D1	99.64%	Bacteria	Firmicutes	Bacilli	Bacillales	Staphylococcaceae	Staphylococcus
E1990S	S3	M1	S3-24	1346	MW664108	Bacillus swezeyi	NRRL B-41294	99.93%	Bacteria	Firmicutes	Bacilli	Bacillales	Bacillaceae	Bacillus
E1990S	S3	M1	S3-25	1336	MW664109	Pseudomonas oryzihabitans	NBRC 102199(T)	99.63%	Bacteria	Proteobacteria	Gammaproteobacteria	Pseudomonadales	Pseudomonadaceae	Pseudomonas
E1990S	S3	M1	S3-26	1349	MW664110	Bacillus swezeyi	NRRL B-41294	99.93%	Bacteria	Firmicutes	Bacilli	Bacillales	Bacillaceae	Bacillus
E1990S	S3	M1	S3-27	1355	MW664111	Staphylococcus succinus subsp. succinus	AMG-D1	100%	Bacteria	Firmicutes	Bacilli	Bacillales	Staphylococcaceae	Staphylococcus
E1990S	S3	M1	S3-28	1348	MW664112	Bacillus swezeyi	NRRL B-41294	99.93%	Bacteria	Firmicutes	Bacilli	Bacillales	Bacillaceae	Bacillus
E1990S	S3	M2	S3-29	1345	MW664113	Staphylococcus succinus subsp. succinus	AMG-D1	100%	Bacteria	Firmicutes	Bacilli	Bacillales	Staphylococcaceae	Staphylococcus
E1990S	S3	M1	S3-3	1350	MW664114	Staphylococcus succinus subsp. succinus	AMG-D1	100%	Bacteria	Firmicutes	Bacilli	Bacillales	Staphylococcaceae	Staphylococcus
E1990S	S3	M2	S3-30	1347	MW664115	Bacillus swezeyi	NRRL B-41294	99.93%	Bacteria	Firmicutes	Bacilli	Bacillales	Bacillaceae	Bacillus
E1990S	S3	M2	S3-31	1385	MW664116	Streptomyces rochei	NRRL B-2410	99.49%	Bacteria	Actinobacteria	Actinomycetia	Streptomycetales	Streptomycetaceae	Streptomyces
E1990S	S3	M7	S3-33	1404	MW664117	Staphylococcus succinus subsp. succinus	AMG-D1	99.57%	Bacteria	Firmicutes	Bacilli	Bacillales	Staphylococcaceae	Staphylococcus
E1990S	S3	M7	S3-34	1350	MW664118	Bacillus swezeyi	NRRL B-41294	99.93%	Bacteria	Firmicutes	Bacilli	Bacillales	Bacillaceae	Bacillus
E1990S	S3	M7	S3-37	1403	MW664119	Staphylococcus succinus subsp. succinus	AMG-D1	99.71%	Bacteria	Firmicutes	Bacilli	Bacillales	Staphylococcaceae	Staphylococcus
E1990S	S3	M7	S3-38	1339	MW664120	Bacillus swezeyi	NRRL B-41294	100%	Bacteria	Firmicutes	Bacilli	Bacillales	Bacillaceae	Bacillus
E1990S	S3	M1	S3-4	1349	MW664121	Bacillus swezeyi	NRRL B-41294	99.93%	Bacteria	Firmicutes	Bacilli	Bacillales	Bacillaceae	Bacillus
E1990S	S3	M9	S3-40	1019	MW664122	Staphylococcus succinus subsp. succinus	AMG-D1	99.41%	Bacteria	Firmicutes	Bacilli	Bacillales	Staphylococcaceae	Staphylococcus
E1990S	S3	M1	S3-41	1351	MW664123	Bacillus swezeyi	NRRL B-41294	99.93%	Bacteria	Firmicutes	Bacilli	Bacillales	Bacillaceae	Bacillus
E1990S	S3	M1	S3-42	1385	MW664124	Staphylococcus succinus subsp. Succinus	AMG-D1	99.41%	Bacteria	Firmicutes	Bacilli	Bacillales	Staphylococcaceae	Staphylococcus
E1990S	S3	M1	S3-43	1349	MW664125	Bacillus swezeyi	NRRL B-41294	99.93%	Bacteria	Firmicutes	Bacilli	Bacillales	Bacillaceae	Bacillus
E1990S	S3	M7	S3-44	1411	MW664126	Staphylococcus sciuri	DSM 20345	99.36%	Bacteria	Firmicutes	Bacilli	Bacillales	Staphylococcaceae	Staphylococcus
E1990S	S3	M7	S3-45	1416	MW664127	Staphylococcus succinus subsp. succinus	AMG-D1	99.43%	Bacteria	Firmicutes	Bacilli	Bacillales	Staphylococcaceae	Staphylococcus
E1990S	S3	M7	S3-46	1354	MW664128	Staphylococcus succinus subsp. succinus	AMG-D1	100%	Bacteria	Firmicutes	Bacilli	Bacillales	Staphylococcaceae	Staphylococcus
E1990S	S3	M7	S3-47	1056	MW664129	Staphylococcus succinus subsp. succinus	AMG-D1	99.43%	Bacteria	Firmicutes	Bacilli	Bacillales	Staphylococcaceae	Staphylococcus
E1990S	S3	M7	S3-48	1346	MW664130	Bacillus swezeyi	NRRL B-41294	99.93%	Bacteria	Firmicutes	Bacilli	Bacillales	Bacillaceae	Bacillus
E1990S	S3	M1	S3-5	1407	MW664131	Staphylococcus succinus subsp. succinus	AMG-D1	99.64%	Bacteria	Firmicutes	Bacilli	Bacillales	Staphylococcaceae	Staphylococcus
E1990S	S3	M7	S3-50	1342	MW664132	Bacillus swezeyi	NRRL B-41294	99.93%	Bacteria	Firmicutes	Bacilli	Bacillales	Bacillaceae	Bacillus
E1990S	S3	M12	S3-51	1376	MW664133	Streptomyces aquilus	GGCR-6	99.63%	Bacteria	Actinobacteria	Actinomycetia	Streptomycetales	Streptomycetaceae	Streptomyces
E1990S	S3	M12	S3-52	1395	MW664134	Streptomyces caeruleatus	NRRL B-24802	99.35%	Bacteria	Actinobacteria	Actinomycetia	Streptomycetales	Streptomycetaceae	Streptomyces
E1990S	S3	M2	S3-6	1339	MW664135	Bacillus swezeyi	NRRL B-41294	99.93%	Bacteria	Firmicutes	Bacilli	Bacillales	Bacillaceae	Bacillus
E1990S	S3	M2	S3-8	1347	MW664136	Bacillus swezeyi	NRRL B-41294	99.93%	Bacteria	Firmicutes	Bacilli	Bacillales	Bacillaceae	Bacillus
E1990S	S3	M2	S3-9	1057	MW664137	Staphylococcus succinus subsp. succinus	AMG-D1	99.34%	Bacteria	Firmicutes	Bacilli	Bacillales	Staphylococcaceae	Staphylococcus
E1990S	S4	M1	S4-1	1353	MW664138	Staphylococcus succinus subsp. succinus	AMG-D1	100%	Bacteria	Firmicutes	Bacilli	Bacillales	Staphylococcaceae	Staphylococcus
E1990S	S4	M2	S4-11	1055	MW664139	Staphylococcus succinus subsp. succinus	AMG-D1	99.81%	Bacteria	Firmicutes	Bacilli	Bacillales	Staphylococcaceae	Staphylococcus
E1990S	S4	M2	S4-13	1339	MW664140	Bacillus swezeyi	NRRL B-41294	99.93%	Bacteria	Firmicutes	Bacilli	Bacillales	Bacillaceae	Bacillus
E1990S	S4	M2	S4-14	1349	MW664141	Bacillus swezeyi	NRRL B-41294	99.93%	Bacteria	Firmicutes	Bacilli	Bacillales	Bacillaceae	Bacillus
E1990S	S4	M3	S4-15	1047	MW664142	Staphylococcus succinus subsp. succinus	AMG-D1	99.9%	Bacteria	Firmicutes	Bacilli	Bacillales	Staphylococcaceae	Staphylococcus
E1990S	S4	M3	S4-16	1357	MW664143	Staphylococcus succinus subsp. succinus	AMG-D1	100%	Bacteria	Firmicutes	Bacilli	Bacillales	Staphylococcaceae	Staphylococcus
E1990S	S4	M3	S4-18	1325	MW664144	Brevibacterium sediminis	FXJ8.269	99.92%	Bacteria	Actinobacteria	Actinomycetia	Brevibacteriales	Brevibacteriaceae	Brevibacterium
E1990S	S4	M7	S4-19	1064	MW664145	Staphylococcus succinus subsp. succinus	AMG-D1	99.25%	Bacteria	Firmicutes	Bacilli	Bacillales	Staphylococcaceae	Staphylococcus
E1990S	S4	M7	S4-19-2	1065	MW664146	Staphylococcus succinus subsp. succinus	AMG-D1	99.53%	Bacteria	Firmicutes	Bacilli	Bacillales	Staphylococcaceae	Staphylococcus
E1990S	S4	M1	S4-2	1354	MW664147	Staphylococcus succinus subsp. succinus	AMG-D1	100%	Bacteria	Firmicutes	Bacilli	Bacillales	Staphylococcaceae	Staphylococcus
E1990S	S4	M7	S4-20	1351	MW664148	Bacillus swezeyi	NRRL B-41294	99.93%	Bacteria	Firmicutes	Bacilli	Bacillales	Bacillaceae	Bacillus
E1990S	S4	M7	S4-22	982	MW664149	Staphylococcus succinus subsp. succinus	AMG-D1	99.69%	Bacteria	Firmicutes	Bacilli	Bacillales	Staphylococcaceae	Staphylococcus
E1990S	S4	M7	S4-23	1402	MW664150	Bacillus swezeyi	NRRL B-41294	99.36%	Bacteria	Firmicutes	Bacilli	Bacillales	Bacillaceae	Bacillus
E1990S	S4	M7	S4-24	1059	MW664151	Staphylococcus succinus subsp. succinus	AMG-D1	99.91%	Bacteria	Firmicutes	Bacilli	Bacillales	Staphylococcaceae	Staphylococcus
E1990S	S4	M7	S4-25	995	MW664152	Staphylococcus succinus subsp. succinus	AMG-D1	99.7%	Bacteria	Firmicutes	Bacilli	Bacillales	Staphylococcaceae	Staphylococcus
E1990S	S4	M9	S4-26	1325	MW664153	Brevibacterium sediminis	FXJ8.269	99.92%	Bacteria	Actinobacteria	Actinomycetia	Brevibacteriales	Brevibacteriaceae	Brevibacterium
E1990S	S4	M9	S4-27	1083	MW664154	Staphylococcus succinus subsp. succinus	AMG-D1	98.71%	Bacteria	Firmicutes	Bacilli	Bacillales	Staphylococcaceae	Staphylococcus
E1990S	S4	M10	S4-28	1325	MW664155	Brevibacterium sediminis	FXJ8.269	99.92%	Bacteria	Actinobacteria	Actinomycetia	Brevibacteriales	Brevibacteriaceae	Brevibacterium
E1990S	S4	M11	S4-29	1325	MW664156	Brevibacterium sediminis	FXJ8.269	99.92%	Bacteria	Actinobacteria	Actinomycetia	Brevibacteriales	Brevibacteriaceae	Brevibacterium
E1990S	S4	M1	S4-3	737	MW664157	Staphylococcus succinus subsp. succinus	AMG-D1	98.64%	Bacteria	Firmicutes	Bacilli	Bacillales	Staphylococcaceae	Staphylococcus
E1990S	S4	M1	S4-30	1327	MW664158	Streptomyces puniceus	NBRC 12811	100%	Bacteria	Actinobacteria	Actinomycetia	Streptomycetales	Streptomycetaceae	Streptomyces
E1990S	S4	M1	S4-31	1334	MW664159	Streptomyces puniceus	NBRC 12811	100%	Bacteria	Actinobacteria	Actinomycetia	Streptomycetales	Streptomycetaceae	Streptomyces
E1990S	S4	M7	S4-34	1348	MW664160	Bacillus swezeyi	NRRL B-41294	99.93%	Bacteria	Firmicutes	Bacilli	Bacillales	Bacillaceae	Bacillus
E1990S	S4	M7	S4-35-1	1347	MW664161	Bacillus swezeyi	NRRL B-41294	99.93%	Bacteria	Firmicutes	Bacilli	Bacillales	Bacillaceae	Bacillus
E1990S	S4	M7	S4-35-2	1349	MW664162	Bacillus swezeyi	NRRL B-41294	99.93%	Bacteria	Firmicutes	Bacilli	Bacillales	Bacillaceae	Bacillus
E1990S	S4	M7	S4-36	1356	MW664163	Staphylococcus succinus subsp. succinus	AMG-D1	100%	Bacteria	Firmicutes	Bacilli	Bacillales	Staphylococcaceae	Staphylococcus
E1990S	S4	M9	S4-37	1329	MW664164	Brevibacterium sediminis	FXJ8.269	99.92%	Bacteria	Actinobacteria	Actinomycetia	Brevibacteriales	Brevibacteriaceae	Brevibacterium
E1990S	S4	M9	S4-38	1406	MW664165	Staphylococcus succinus subsp. succinus	AMG-D1	99.64%	Bacteria	Firmicutes	Bacilli	Bacillales	Staphylococcaceae	Staphylococcus
E1990S	S4	M9	S4-39	1314	MW664166	Brevibacterium sediminis	FXJ8.269	99.92%	Bacteria	Actinobacteria	Actinomycetia	Brevibacteriales	Brevibacteriaceae	Brevibacterium
E1990S	S4	M9	S4-40	1403	MW664167	Staphylococcus succinus subsp. Succinus	AMG-D1	99.5%	Bacteria	Firmicutes	Bacilli	Bacillales	Staphylococcaceae	Staphylococcus
E1990S	S4	M10	S4-41	1379	MW664168	Brevibacterium sediminis	FXJ8.269	99.27%	Bacteria	Actinobacteria	Actinomycetia	Brevibacteriales	Brevibacteriaceae	Brevibacterium
E1990S	S4	M1	S4-4-1	1367	MW664169	Staphylococcus succinus subsp. succinus	AMG-D1	99.78%	Bacteria	Firmicutes	Bacilli	Bacillales	Staphylococcaceae	Staphylococcus
E1990S	S4	M11	S4-42	1377	MW664170	Brevibacterium sediminis	FXJ8.269	99.71%	Bacteria	Actinobacteria	Actinomycetia	Brevibacteriales	Brevibacteriaceae	Brevibacterium
E1990S	S4	M1	S4-4-2	1352	MW664171	Bacillus swezeyi	NRRL B-41294	99.93%	Bacteria	Firmicutes	Bacilli	Bacillales	Bacillaceae	Bacillus
E1990S	S4	M12	S4-45	1,402	MW664172	Brevibacterium sediminis	FXJ8.269	98.84%	Bacteria	Actinobacteria	Actinomycetia	Brevibacteriales	Brevibacteriaceae	Brevibacterium
E1990S	S4	M12	S4-46	1344	MW664173	Corynebacterium glyciniphilum	AJ 3170(T)	98.8%	Bacteria	Actinobacteria	Actinomycetia	Mycobacteriales	Corynebacteriaceae	Corynebacterium
E1990S	S4	M12	S4-48	1416	MW664174	Staphylococcus succinus subsp. succinus	AMG-D1	99.36%	Bacteria	Firmicutes	Bacilli	Bacillales	Staphylococcaceae	Staphylococcus
E1990S	S4	M12	S4-49	1352	MW664175	Corynebacterium glyciniphilum	AJ 3170(T)	99.85%	Bacteria	Actinobacteria	Actinomycetia	Mycobacteriales	Corynebacteriaceae	Corynebacterium
E1990S	S4	M1	S4-5	1347	MW664176	Bacillus swezeyi	NRRL B-41294	99.93%	Bacteria	Firmicutes	Bacilli	Bacillales	Bacillaceae	Bacillus
E1990S	S4	M12	S4-50	1380	MW664177	Brevibacterium sediminis	FXJ8.269	99.71%	Bacteria	Actinobacteria	Actinomycetia	Brevibacteriales	Brevibacteriaceae	Brevibacterium
E1990S	S4	M12	S4-51	732	MW664178	Staphylococcus succinus subsp. succinus	AMG-D1	98.36%	Bacteria	Firmicutes	Bacilli	Bacillales	Staphylococcaceae	Staphylococcus
E1990S	S4	M6	S4-52	1389	MW664179	Brevibacterium sediminis	FXJ8.269	99.05%	Bacteria	Actinobacteria	Actinomycetia	Brevibacteriales	Brevibacteriaceae	Brevibacterium
E1990S	S4	M6	S4-54	1271	MW664180	Brevibacterium sediminis	FXJ8.269	99.92%	Bacteria	Actinobacteria	Actinomycetia	Brevibacteriales	Brevibacteriaceae	Brevibacterium
E1990S	S4	M6	S4-55	1079	MW664181	Corynebacterium glyciniphilum	AJ 3170	95.67%	Bacteria	Actinobacteria	Actinomycetia	Mycobacteriales	Corynebacteriaceae	Corynebacterium
E1990S	S4	M6	S4-56	1381	MW664182	Corynebacterium glyciniphilum	CNJ-954	99.34%	Bacteria	Actinobacteria	Actinomycetia	Mycobacteriales	Corynebacteriaceae	Corynebacterium
E1990S	S4	M6	S4-57	1291	MW664183	Brevibacterium sediminis	FXJ8.269	99.69%	Bacteria	Actinobacteria	Actinomycetia	Brevibacteriales	Brevibacteriaceae	Brevibacterium
E1990S	S4	M2	S4-7	1340	MW664184	Bacillus swezeyi	NRRL B-41294	100%	Bacteria	Firmicutes	Bacilli	Bacillales	Bacillaceae	Bacillus
E1990S	S4	M2	S4-7-1	1362	MW664185	Bacillus swezeyi	NRRL B-41294(T)	99.85%	Bacteria	Firmicutes	Bacilli	Bacillales	Bacillaceae	Bacillus
E1990S	S4	M2	S4-9	1338	MW664186	Bacillus swezeyi	NRRL B-41294	100%	Bacteria	Firmicutes	Bacilli	Bacillales	Bacillaceae	Bacillus
E1980S	S5	M1	S5-1	1347	MW664187	Bacillus swezeyi	NRRL B-41294	99.93%	Bacteria	Firmicutes	Bacilli	Bacillales	Bacillaceae	Bacillus
E1980S	S5	M1	S5-10	1350	MW664188	Bacillus swezeyi	NRRL B-41294	99.93%	Bacteria	Firmicutes	Bacilli	Bacillales	Bacillaceae	Bacillus
E1980S	S5	M1	S5-11	1350	MW664189	Bacillus swezeyi	NRRL B-41294	99.93%	Bacteria	Firmicutes	Bacilli	Bacillales	Bacillaceae	Bacillus
E1980S	S5	M3	S5-12	1368	MW664190	Mesobacillus campisalis	SA2-6(T)	98.97%	Bacteria	Firmicutes	Bacilli	Bacillales	Bacillaceae	Mesobacillus
E1980S	S5	M3	S5-12-1	1349	MW664191	Mesobacillus campisalis	SA2-6	99.26%	Bacteria	Firmicutes	Bacilli	Bacillales	Bacillaceae	Mesobacillus
E1980S	S5	M3	S5-12-2	1387	MW664192	Nocardiopsis synnemataformans	DSM 44143	99.42%	Bacteria	Actinobacteria	Actinomycetia	Streptosporangiales	Nocardiopsaceae	Nocardiopsis
E1980S	S5	M12	S5-15	1389	MW664193	Nocardiopsis dassonvillei subsp. albirubida	NRRL B-3009	99.27%	Bacteria	Actinobacteria	Actinomycetia	Streptosporangiales	Nocardiopsaceae	Nocardiopsis
E1980S	S5	M3	S5-16	1386	MW664194	Nocardiopsis synnemataformans	DSM 44143	99.42%	Bacteria	Actinobacteria	Actinomycetia	Streptosporangiales	Nocardiopsaceae	Nocardiopsis
E1980S	S5	M3	S5-17	1331	MW664195	Nocardiopsis synnemataformans	DSM 44143	99.77%	Bacteria	Actinobacteria	Actinomycetia	Streptosporangiales	Nocardiopsaceae	Nocardiopsis
E1980S	S5	M1	S5-2	1352	MW664196	Bacillus swezeyi	NRRL B-41294	99.93%	Bacteria	Firmicutes	Bacilli	Bacillales	Bacillaceae	Bacillus
E1980S	S5	M1	S5-3	1348	MW664197	Bacillus swezeyi	NRRL B-41294	99.93%	Bacteria	Firmicutes	Bacilli	Bacillales	Bacillaceae	Bacillus
E1980S	S5	M1	S5-4	1348	MW664198	Bacillus swezeyi	NRRL B-41294	99.93%	Bacteria	Firmicutes	Bacilli	Bacillales	Bacillaceae	Bacillus
E1980S	S5	M1	S5-5	1339	MW664199	Bacillus swezeyi	NRRL B-41294	100%	Bacteria	Firmicutes	Bacilli	Bacillales	Bacillaceae	Bacillus
E1980S	S5	M1	S5-6	1341	MW664200	Bacillus swezeyi	NRRL B-41294	99.93%	Bacteria	Firmicutes	Bacilli	Bacillales	Bacillaceae	Bacillus
E1980S	S5	M7	S5-8	1341	MW664201	Bacillus swezeyi	NRRL B-41294	100%	Bacteria	Firmicutes	Bacilli	Bacillales	Bacillaceae	Bacillus
E1980S	S5	M7	S5-9	1289	MW664202	Novosphingobium lindaniclasticum	LE124	100%	Bacteria	Proteobacteria	Alphaproteobacteria	Sphingomonadales	Sphingomonadaceae	Novosphingobium
E1970S	S6	M1	S6-1	1354	MW664203	Staphylococcus succinus subsp. succinus	AMG-D1	99.48%	Bacteria	Firmicutes	Bacilli	Bacillales	Staphylococcaceae	Staphylococcus
E1970S	S6	M7	S6-10	1345	MW664204	Bacillus swezeyi	NRRL B-41294	99.93%	Bacteria	Firmicutes	Bacilli	Bacillales	Bacillaceae	Bacillus
E1970S	S6	M6	S6-11	1382	MW664205	Nocardiopsis trehalosi	NBRC 14201	99.78%	Bacteria	Actinobacteria	Actinomycetia	Streptosporangiales	Nocardiopsaceae	Nocardiopsis
E1970S	S6	M12	S6-13	1391	MW664206	Streptomyces setonii	NRRL ISP-5322	99.27%	Bacteria	Actinobacteria	Actinomycetia	Streptomycetales	Streptomycetaceae	Streptomyces
E1970S	S6	M12	S6-14	1385	MW664207	Streptomyces setonii	NRRL ISP-5322	99.78%	Bacteria	Actinobacteria	Actinomycetia	Streptomycetales	Streptomycetaceae	Streptomyces
E1970S	S6	M12	S6-15	1402	MW664208	Streptomyces setonii	NRRL ISP-5322	99.27%	Bacteria	Actinobacteria	Actinomycetia	Streptomycetales	Streptomycetaceae	Streptomyces
E1970S	S6	M12	S6-16	1361	MW664209	Streptomyces setonii	NRRL ISP-5322	99.78%	Bacteria	Actinobacteria	Actinomycetia	Streptomycetales	Streptomycetaceae	Streptomyces
E1970S	S6	M12	S6-19	702	MW664210	Streptomyces pratensis	ch24	99.85%	Bacteria	Actinobacteria	Actinomycetia	Streptomycetales	Streptomycetaceae	Streptomyces
E1970S	S6	M2	S6-2	1348	MW664211	Bacillus swezeyi	NRRL B-41294	99.93%	Bacteria	Firmicutes	Bacilli	Bacillales	Bacillaceae	Bacillus
E1970S	S6	M3	S6-3	1339	MW664212	Bacillus swezeyi	NRRL B-41294	99.93%	Bacteria	Firmicutes	Bacilli	Bacillales	Bacillaceae	Bacillus
E1970S	S6	M7	S6-4	1348	MW664213	Bacillus swezeyi	NRRL B-41294	99.93%	Bacteria	Firmicutes	Bacilli	Bacillales	Bacillaceae	Bacillus
E1970S	S6	M7	S6-5	1353	MW664214	Bacillus swezeyi	NRRL B-41294	99.93%	Bacteria	Firmicutes	Bacilli	Bacillales	Bacillaceae	Bacillus
E1970S	S6	M7	S6-6	1406	MW664215	Bacillus swezeyi	NRRL B-41294	99.71%	Bacteria	Firmicutes	Bacilli	Bacillales	Bacillaceae	Bacillus
E1970S	S6	M7	S6-7	1341	MW664216	Bacillus swezeyi	NRRL B-41294	99.93%	Bacteria	Firmicutes	Bacilli	Bacillales	Bacillaceae	Bacillus
E1970S	S6	M7	S6-8	1346	MW664217	Bacillus swezeyi	NRRL B-41294	99.93%	Bacteria	Firmicutes	Bacilli	Bacillales	Bacillaceae	Bacillus
E1970S	S6	M11	S6-9	1346	MW664218	Bacillus swezeyi	NRRL B-41294	99.93%	Bacteria	Firmicutes	Bacilli	Bacillales	Bacillaceae	Bacillus
E1970S	S7	M1	S7-1	100.002	MW664219	Pantoea vagans	LMG 24199	99%	Bacteria	Proteobacteria	Gammaproteobacteria	Enterobacterales	Erwiniaceae	Pantoea
E1970S	S7	M2	S7-10	1349	MW664220	Bacillus swezeyi	NRRL B-41294	99.93%	Bacteria	Firmicutes	Bacilli	Bacillales	Bacillaceae	Bacillus
E1970S	S7	M2	S7-11	1353	MW664221	Bacillus swezeyi	NRRL B-41295	99.93%	Bacteria	Firmicutes	Bacilli	Bacillales	Bacillaceae	Bacillus
E1970S	S7	M2	S7-12	1353	MW664222	Bacillus swezeyi	NRRL B-41296	99.93%	Bacteria	Firmicutes	Bacilli	Bacillales	Bacillaceae	Bacillus
E1970S	S7	M2	S7-13	1355	MW664223	Bacillus swezeyi	NRRL B-41296	99.93%	Bacteria	Firmicutes	Bacilli	Bacillales	Bacillaceae	Bacillus
E1970S	S7	M2	S7-14	1349	MW664224	Bacillus swezeyi	NRRL B-41296	99.93%	Bacteria	Firmicutes	Bacilli	Bacillales	Bacillaceae	Bacillus
E1970S	S7	M2	S7-15	1347	MW664225	Bacillus swezeyi	NRRL B-41296	99.93%	Bacteria	Firmicutes	Bacilli	Bacillales	Bacillaceae	Bacillus
E1970S	S7	M2	S7-16	1348	MW664226	Bacillus swezeyi	NRRL B-41296	99.93%	Bacteria	Firmicutes	Bacilli	Bacillales	Bacillaceae	Bacillus
E1970S	S7	M2	S7-18	1348	MW664227	Bacillus swezeyi	NRRL B-41296	99.93%	Bacteria	Firmicutes	Bacilli	Bacillales	Bacillaceae	Bacillus
E1970S	S7	M3	S7-19	1350	MW664228	Bacillus swezeyi	NRRL B-41296	99.93%	Bacteria	Firmicutes	Bacilli	Bacillales	Bacillaceae	Bacillus
E1970S	S7	M1	S7-2	1348	MW664229	Bacillus swezeyi	NRRL B-41296	99.93%	Bacteria	Firmicutes	Bacilli	Bacillales	Bacillaceae	Bacillus
E1970S	S7	M3	S7-20	1351	MW664230	Bacillus swezeyi	NRRL B-41296	99.93%	Bacteria	Firmicutes	Bacilli	Bacillales	Bacillaceae	Bacillus
E1970S	S7	M3	S7-21	1347	MW664231	Bacillus swezeyi	NRRL B-41296	99.93%	Bacteria	Firmicutes	Bacilli	Bacillales	Bacillaceae	Bacillus
E1970S	S7	M3	S7-22	1342	MW664232	Bacillus swezeyi	NRRL B-41296	99.93%	Bacteria	Firmicutes	Bacilli	Bacillales	Bacillaceae	Bacillus
E1970S	S7	M3	S7-23	1349	MW664233	Bacillus swezeyi	NRRL B-41296	99.93%	Bacteria	Firmicutes	Bacilli	Bacillales	Bacillaceae	Bacillus
E1970S	S7	M3	S7-24	1351	MW664234	Bacillus swezeyi	NRRL B-41296	99.93%	Bacteria	Firmicutes	Bacilli	Bacillales	Bacillaceae	Bacillus
E1970S	S7	M3	S7-25	1346	MW664235	Bacillus swezeyi	NRRL B-41296	99.93%	Bacteria	Firmicutes	Bacilli	Bacillales	Bacillaceae	Bacillus
E1970S	S7	M6	S7-26	1348	MW664236	Bacillus swezeyi	NRRL B-41296	99.93%	Bacteria	Firmicutes	Bacilli	Bacillales	Bacillaceae	Bacillus
E1970S	S7	M6	S7-27	1347	MW664237	Bacillus swezeyi	NRRL B-41296	99.93%	Bacteria	Firmicutes	Bacilli	Bacillales	Bacillaceae	Bacillus
E1970S	S7	M7	S7-28	1348	MW664238	Bacillus swezeyi	NRRL B-41296	99.93%	Bacteria	Firmicutes	Bacilli	Bacillales	Bacillaceae	Bacillus
E1970S	S7	M7	S7-29	1349	MW664239	Bacillus swezeyi	NRRL B-41296	99.93%	Bacteria	Firmicutes	Bacilli	Bacillales	Bacillaceae	Bacillus
E1970S	S7	M1	S7-3	1345	MW664240	Bacillus swezeyi	NRRL B-41296	99.93%	Bacteria	Firmicutes	Bacilli	Bacillales	Bacillaceae	Bacillus
E1970S	S7	M7	S7-30	1347	MW664241	Bacillus swezeyi	NRRL B-41296	99.93%	Bacteria	Firmicutes	Bacilli	Bacillales	Bacillaceae	Bacillus
E1970S	S7	M7	S7-31	1349	MW664242	Bacillus swezeyi	NRRL B-41296	99.93%	Bacteria	Firmicutes	Bacilli	Bacillales	Bacillaceae	Bacillus
E1970S	S7	M11	S7-32	1342	MW664243	Bacillus swezeyi	NRRL B-41296	99.93%	Bacteria	Firmicutes	Bacilli	Bacillales	Bacillaceae	Bacillus
E1970S	S7	M11	S7-33	1346	MW664244	Bacillus swezeyi	NRRL B-41296	99.93%	Bacteria	Firmicutes	Bacilli	Bacillales	Bacillaceae	Bacillus
E1970S	S7	M11	S7-34	1348	MW664245	Bacillus swezeyi	NRRL B-41296	99.93%	Bacteria	Firmicutes	Bacilli	Bacillales	Bacillaceae	Bacillus
E1970S	S7	M11	S7-35	1347	MW664246	Bacillus swezeyi	NRRL B-41296	99.93%	Bacteria	Firmicutes	Bacilli	Bacillales	Bacillaceae	Bacillus
E1970S	S7	M11	S7-36	1348	MW664247	Bacillus swezeyi	NRRL B-41296	99.93%	Bacteria	Firmicutes	Bacilli	Bacillales	Bacillaceae	Bacillus
E1970S	S7	M2	S7-38	1323	MW664248	Mycolicibacterium arabiense	YIM 12100.001(T)	98.26%	Bacteria	Actinobacteria	Actinomycetia	Mycobacteriales	Mycobacteriaceae	Mycolicibacterium
E1970S	S7	M1	S7-4	1064	MW664249	Rhizobium yanglingense	SH 22623	98.4%	Bacteria	Proteobacteria	Alphaproteobacteria	Rhizobiales	Rhizobiaceae	Rhizobium
E1970S	S7	M6	S7-41	1311	MW664250	Clavibacter michiganensis subsp. phaseoli	LPPA 982	99.92%	Bacteria	Actinobacteria	Actinomycetia	Microbacteriales	Microbacteriaceae	Clavibacter
E1970S	S7	M7	S7-43	1347	MW664251	Bacillus swezeyi	NRRL B-41296	99.93%	Bacteria	Firmicutes	Bacilli	Bacillales	Bacillaceae	Bacillus
E1970S	S7	M7	S7-44	1348	MW664252	Bacillus swezeyi	NRRL B-41296	99.93%	Bacteria	Firmicutes	Bacilli	Bacillales	Bacillaceae	Bacillus
E1970S	S7	M7	S7-45	1348	MW664253	Bacillus swezeyi	NRRL B-41296	99.93%	Bacteria	Firmicutes	Bacilli	Bacillales	Bacillaceae	Bacillus
E1970S	S7	M12	S7-47	1404	MW664254	Bacillus swezeyi	NRRL B-41294	99.57%	Bacteria	Firmicutes	Bacilli	Bacillales	Bacillaceae	Bacillus
E1970S	S7	M12	S7-48	727	MW664255	Pantoea brenneri	LMG 5343	98.62%	Bacteria	Proteobacteria	Gammaproteobacteria	Enterobacterales	Erwiniaceae	Pantoea
E1970S	S7	M1	S7-5	1347	MW664256	Bacillus swezeyi	NRRL B-41296	99.93%	Bacteria	Firmicutes	Bacilli	Bacillales	Bacillaceae	Bacillus
E1970S	S7	M1	S7-6	1332	MW664257	Pseudomonas zhaodongensis	NEAU-ST5-21(T)	99.4%	Bacteria	Proteobacteria	Gammaproteobacteria	Pseudomonadales	Pseudomonadaceae	Pseudomonas
E1970S	S7	M2	S7-7	1345	MW664258	Bacillus swezeyi	NRRL B-41296	99.93%	Bacteria	Firmicutes	Bacilli	Bacillales	Bacillaceae	Bacillus
E1970S	S7	M2	S7-8	1016	MW664259	Nocardiopsis synnemataformans	DSM 44143	99.8%	Bacteria	Actinobacteria	Actinomycetia	Streptosporangiales	Nocardiopsaceae	Nocardiopsis
E1970S	S7	M2	S7-9	1031	MW664260	Nocardiopsis synnemataformans	DSM 44143	99.81%	Bacteria	Actinobacteria	Actinomycetia	Streptosporangiales	Nocardiopsaceae	Nocardiopsis
ODZ	S8	M1	S8-1	1327	MW664261	Streptomyces olivaceus	NRRL B-3009	99.32%	Bacteria	Actinobacteria	Actinomycetia	Streptomycetales	Streptomycetaceae	Streptomyces
ODZ	S8	M7	S8-10	1327	MW664262	Streptomyces olivaceus	NRRL B-3009	99.32%	Bacteria	Actinobacteria	Actinomycetia	Streptomycetales	Streptomycetaceae	Streptomyces
ODZ	S8	M11	S8-11	1065	MW664263	Nocardiopsis synnemataformans	DSM 44143	99.25%	Bacteria	Actinobacteria	Actinomycetia	Streptosporangiales	Nocardiopsaceae	Nocardiopsis
ODZ	S8	M11	S8-12	1332	MW664264	Nocardiopsis synnemataformans	DSM 44143	99.77%	Bacteria	Actinobacteria	Actinomycetia	Streptosporangiales	Nocardiopsaceae	Nocardiopsis
ODZ	S8	M11	S8-13	1359	MW664265	Streptomyces ambofaciens	NBRC 12836	99.7%	Bacteria	Actinobacteria	Actinomycetia	Streptomycetales	Streptomycetaceae	Streptomyces
ODZ	S8	M11	S8-14	1380	MW664266	Streptomyces olivaceus	NRRL B-3009	99.35%	Bacteria	Actinobacteria	Actinomycetia	Streptomycetales	Streptomycetaceae	Streptomyces
ODZ	S8	M1	S8-15	1348	MW664267	Bacillus swezeyi	NRRL B-41294	99.93%	Bacteria	Firmicutes	Bacilli	Bacillales	Bacillaceae	Bacillus
ODZ	S8	M2	S8-16	1348	MW664268	Bacillus atrophaeus	JCM 9070	99.93%	Bacteria	Firmicutes	Bacilli	Bacillales	Bacillaceae	Bacillus
ODZ	S8	M2	S8-17	1350	MW664269	Bacillus atrophaeus	JCM 9070	99.93%	Bacteria	Firmicutes	Bacilli	Bacillales	Bacillaceae	Bacillus
ODZ	S8	M2	S8-18	1337	MW664270	Erwinia tasmaniensis	Et1/99(T)	98.65%	Bacteria	Proteobacteria	Gammaproteobacteria	Enterobacterales	Erwiniaceae	Erwinia
ODZ	S8	M3	S8-19	1324	MW664271	Achromobacter deleyi	LMG 3458	100%	Bacteria	Proteobacteria	Betaproteobacteria	Burkholderiales	Alcaligenaceae	Achromobacter
ODZ	S8	M2	S8-2	1065	MW664272	Pantoea vagans	LMG 24199	99.43%	Bacteria	Proteobacteria	Gammaproteobacteria	Enterobacterales	Erwiniaceae	Pantoea
ODZ	S8	M3	S8-20	1077	MW664273	Pantoea brenneri	LMG 5343	99.63%	Bacteria	Proteobacteria	Gammaproteobacteria	Enterobacterales	Erwiniaceae	Pantoea
ODZ	S8	M7	S8-21	1350	MW664274	Bacillus atrophaeus	JCM 9070	99.93%	Bacteria	Firmicutes	Bacilli	Bacillales	Bacillaceae	Bacillus
ODZ	S8	M7	S8-22	1353	MW664275	Bacillus kexueae	Ma50-5	96.13%	Bacteria	Firmicutes	Bacilli	Bacillales	Bacillaceae	Bacillus
ODZ	S8	M7	S8-23	1331	MW664276	Achromobacter deleyi	LMG 3458	100%	Bacteria	Proteobacteria	Betaproteobacteria	Burkholderiales	Alcaligenaceae	Achromobacter
ODZ	S8	M7	S8-24	1051	MW664277	Pantoea brenneri	LMG 5343	99.62%	Bacteria	Proteobacteria	Gammaproteobacteria	Enterobacterales	Erwiniaceae	Pantoea
ODZ	S8	M7	S8-25	100.003	MW664278	Pantoea brenneri	LMG 5343	99.6%	Bacteria	Proteobacteria	Gammaproteobacteria	Enterobacterales	Erwiniaceae	Pantoea
ODZ	S8	M7	S8-27	1332	MW664279	Achromobacter deleyi	LMG 3458	100%	Bacteria	Proteobacteria	Betaproteobacteria	Burkholderiales	Alcaligenaceae	Achromobacter
ODZ	S8	M7	S8-28	1346	MW664280	Bacillus atrophaeus	JCM 9070	99.93%	Bacteria	Firmicutes	Bacilli	Bacillales	Bacillaceae	Bacillus
ODZ	S8	M2	S8-3	1026	MW664281	Pantoea brenneri	LMG 5343	99.8%	Bacteria	Proteobacteria	Gammaproteobacteria	Enterobacterales	Erwiniaceae	Pantoea
ODZ	S8	M1	S8-30	100.004	MW664282	Pantoea brenneri	LMG 5343	99.8%	Bacteria	Proteobacteria	Gammaproteobacteria	Enterobacterales	Erwiniaceae	Pantoea
ODZ	S8	M1	S8-31	953	MW664283	Pantoea brenneri	LMG 5343	99.9%	Bacteria	Proteobacteria	Gammaproteobacteria	Enterobacterales	Erwiniaceae	Pantoea
ODZ	S8	M1	S8-32	1329	MW664284	Achromobacter deleyi	LMG 3458	100%	Bacteria	Proteobacteria	Betaproteobacteria	Burkholderiales	Alcaligenaceae	Achromobacter
ODZ	S8	M2	S8-33	997	MW664285	Pantoea brenneri	LMG 5343	99.9%	Bacteria	Proteobacteria	Gammaproteobacteria	Enterobacterales	Erwiniaceae	Pantoea
ODZ	S8	M2	S8-34	1035	MW664286	Pantoea vagans	LMG 24199	99.12%	Bacteria	Proteobacteria	Gammaproteobacteria	Enterobacterales	Erwiniaceae	Pantoea
ODZ	S8	M2	S8-35	1337	MW664287	Pseudomonas atacamensis	M7D1	99.93%	Bacteria	Proteobacteria	Gammaproteobacteria	Pseudomonadales	Pseudomonadaceae	Pseudomonas
ODZ	S8	M7	S8-36	1327	MW664288	Streptomyces ambofaciens	ATCC 23877	99.7%	Bacteria	Actinobacteria	Actinomycetia	Streptomycetales	Streptomycetaceae	Streptomyces
ODZ	S8	M7	S8-38	1325	MW664289	Achromobacter deleyi	LMG 3458	100%	Bacteria	Proteobacteria	Betaproteobacteria	Burkholderiales	Alcaligenaceae	Achromobacter
ODZ	S8	M7	S8-39	1192	MW664290	Pantoea brenneri	LMG 5343	97.47%	Bacteria	Proteobacteria	Gammaproteobacteria	Enterobacterales	Erwiniaceae	Pantoea
ODZ	S8	M2	S8-4	1050	MW664291	Pantoea vagans	LMG 24199	99.04%	Bacteria	Proteobacteria	Gammaproteobacteria	Enterobacterales	Erwiniaceae	Pantoea
ODZ	S8	M11	S8-40	1371	MW664292	Rhodococcus sovatensis	H004	99.12%	Bacteria	Actinobacteria	Actinomycetia	Mycobacteriales	Nocardiaceae	Rhodococcus
ODZ	S8	M11	S8-41	1345	MW664293	Bacillus swezeyi	NRRL B-41294	99.93%	Bacteria	Firmicutes	Bacilli	Bacillales	Bacillaceae	Bacillus
ODZ	S8	M11	S8-42	1350	MW664294	Bacillus kexueae	Ma50-5	96.13%	Bacteria	Firmicutes	Bacilli	Bacillales	Bacillaceae	Bacillus
ODZ	S8	M11	S8-43	1201	MW664295	Pantoea brenneri	LMG 5343	96.63%	Bacteria	Proteobacteria	Gammaproteobacteria	Enterobacterales	Erwiniaceae	Pantoea
ODZ	S8	M11	S8-44	1369	MW664296	Achromobacter spanius	LMG 5911	100%	Bacteria	Proteobacteria	Betaproteobacteria	Burkholderiales	Alcaligenaceae	Achromobacter
ODZ	S8	M11	S8-45	1375	MW664297	Pseudomonas cedrina subsp. cedrina	CFML 96-198	99.57%	Bacteria	Proteobacteria	Gammaproteobacteria	Pseudomonadales	Pseudomonadaceae	Pseudomonas
ODZ	S8	M2	S8-46	1389	MW664298	Bacillus swezeyi	NRRL B-41294	99.49%	Bacteria	Firmicutes	Bacilli	Bacillales	Bacillaceae	Bacillus
ODZ	S8	M3	S8-47	1368	MW664299	Bacillus swezeyi	NRRL B-41294	99.85%	Bacteria	Firmicutes	Bacilli	Bacillales	Bacillaceae	Bacillus
ODZ	S8	M11	S8-48	1365	MW664300	Patulibacter americanus	DSM 16676	99.78%	Bacteria	Actinobacteria	Thermoleophilia	Solirubrobacterales	Patulibacteraceae	Patulibacter
ODZ	S8	M11	S8-49	1373	MW664301	Brachybacterium faecium	DSM 4810	98.54%	Bacteria	Actinobacteria	Actinomycetia	Dermabacterales	Dermabacteraceae	Brachybacterium
ODZ	S8	M3	S8-5	1338	MW664302	Pseudomonas cedrina subsp. cedrina	CFML 96-198	99.93%	Bacteria	Proteobacteria	Gammaproteobacteria	Pseudomonadales	Pseudomonadaceae	Pseudomonas
ODZ	S8	M3	S8-6	1337	MW664303	Pseudomonas cedrina subsp. cedrina	CFML 96-198	99.85%	Bacteria	Proteobacteria	Gammaproteobacteria	Pseudomonadales	Pseudomonadaceae	Pseudomonas
ODZ	S8	M3	S8-7	1336	MW664304	Pseudomonas cedrina subsp. cedrina	CFML 96-198	99.93%	Bacteria	Proteobacteria	Gammaproteobacteria	Pseudomonadales	Pseudomonadaceae	Pseudomonas
ODZ	S8	M3	S8-8	1351	MW664305	Bacillus atrophaeus	JCM 9070	99.93%	Bacteria	Firmicutes	Bacilli	Bacillales	Bacillaceae	Bacillus
ODZ	S8	M3	S8-9	1387	MW664306	Bacillus swezeyi	NRRL B-41294	99.64%	Bacteria	Firmicutes	Bacilli	Bacillales	Bacillaceae	Bacillus
ODZ	S9	M11	S9-1	1322	MW664307	Nocardiopsis dassonvillei subsp. dassonvillei	DSM 43111	99.7%	Bacteria	Actinobacteria	Actinomycetia	Streptosporangiales	Nocardiopsaceae	Nocardiopsis
ODZ	S9	M7	S9-10	995	MW664308	Pantoea brenneri	LMG 5343	99.9%	Bacteria	Proteobacteria	Gammaproteobacteria	Enterobacterales	Erwiniaceae	Pantoea
ODZ	S9	M1	S9-11	1353	MW664309	Bacillus swezeyi	NRRL B-41294	99.93%	Bacteria	Firmicutes	Bacilli	Bacillales	Bacillaceae	Bacillus
ODZ	S9	M1	S9-12	1375	MW664310	Bacillus swezeyi	NRRL B-41294	100%	Bacteria	Firmicutes	Bacilli	Bacillales	Bacillaceae	Bacillus
ODZ	S9	M1	S9-13	1373	MW664311	Bacillus swezeyi	NRRL B-41294	99.85%	Bacteria	Firmicutes	Bacilli	Bacillales	Bacillaceae	Bacillus
ODZ	S9	M1	S9-14	1343	MW664312	Pseudomonas cedrina subsp. cedrina	CFML 96-198	99.78%	Bacteria	Proteobacteria	Gammaproteobacteria	Pseudomonadales	Pseudomonadaceae	Pseudomonas
ODZ	S9	M1	S9-15	1400	MW664313	Pseudomonas cedrina subsp. cedrina	CFML 96-198	99%	Bacteria	Proteobacteria	Gammaproteobacteria	Pseudomonadales	Pseudomonadaceae	Pseudomonas
ODZ	S9	M6	S9-17	1355	MW664314	Bacillus swezeyi	NRRL B-41294	99.85%	Bacteria	Firmicutes	Bacilli	Bacillales	Bacillaceae	Bacillus
ODZ	S9	M11	S9-2	1404	MW664315	Bacillus swezeyi	NRRL B-41294	99.79%	Bacteria	Firmicutes	Bacilli	Bacillales	Bacillaceae	Bacillus
ODZ	S9	M12	S9-20	1382	MW664316	Bacillus swezeyi	NRRL B-41294	99.78%	Bacteria	Firmicutes	Bacilli	Bacillales	Bacillaceae	Bacillus
ODZ	S9	M11	S9-3	1354	MW664317	Bacillus swezeyi	NRRL B-41294	99.93%	Bacteria	Firmicutes	Bacilli	Bacillales	Bacillaceae	Bacillus
ODZ	S9	M6	S9-4	1334	MW664318	Streptomyces ambofaciens	ATCC 23877	99.62%	Bacteria	Actinobacteria	Actinomycetia	Streptomycetales	Streptomycetaceae	Streptomyces
ODZ	S9	M6	S9-5-1	1393	MW664319	Streptomyces ambofaciens	ATCC 23877	98.77%	Bacteria	Actinobacteria	Actinomycetia	Streptomycetales	Streptomycetaceae	Streptomyces
ODZ	S9	M6	S9-6	1346	MW664320	Streptomyces ambofaciens	ATCC 23877	99.7%	Bacteria	Actinobacteria	Actinomycetia	Streptomycetales	Streptomycetaceae	Streptomyces
ODZ	S9	M6	S9-7-1	1326	MW664321	Streptomyces ambofaciens	ATCC 23877	99.7%	Bacteria	Actinobacteria	Actinomycetia	Streptomycetales	Streptomycetaceae	Streptomyces
ODZ	S9	M6	S9-7-2	1328	MW664322	Streptomyces ambofaciens	ATCC 23877	99.7%	Bacteria	Actinobacteria	Actinomycetia	Streptomycetales	Streptomycetaceae	Streptomyces
ODZ	S9	M7	S9-8	1353	MW664323	Bacillus badius	MTCC 1458(T)	99.41%	Bacteria	Firmicutes	Bacilli	Bacillales	Bacillaceae	Bacillus
ODZ	S9	M7	S9-9	1408	MW664324	Nocardiopsis synnemataformans	DSM 44143	98.5%	Bacteria	Actinobacteria	Actinomycetia	Streptosporangiales	Nocardiopsaceae	Nocardiopsis

## Sheet: sheet2
The numbers of the Top-hit taxon aligning with those registered in the EZBioCloud database
Top-hit taxon	number
Achromobacter deleyi	5
Achromobacter spanius	1
Bacillus atrophaeus	5
Bacillus badius	1
Bacillus kexueae	2
Bacillus licheniformis	1
Bacillus pumilus	1
Bacillus siamensis	1
Bacillus subtilis	2
Bacillus swezeyi	101
Bacillus tequilensis	2
Brachybacterium faecium	1
Brevibacterium sediminis	13
Clavibacter michiganensis subsp. phaseoli	1
Corynebacterium glyciniphilum	4
Erwinia tasmaniensis	1
Mesobacillus campisalis	2
Micrococcus terreus	1
Mycolicibacterium arabiense	1
Nocardiopsis dassonvillei subsp. albirubida	1
Nocardiopsis dassonvillei subsp. dassonvillei	2
Nocardiopsis synnemataformans	8
Nocardiopsis trehalosi	1
Novosphingobium lindaniclasticum	1
Pantoea brenneri	11
Pantoea vagans	4
Patulibacter americanus	1
Pseudomonas atacamensis	1
Pseudomonas cedrina subsp. cedrina	6
Pseudomonas oryzihabitans	1
Pseudomonas zhaodongensis	1
Rhizobium yanglingense	1
Rhodococcus sovatensis	1
Staphylococcus sciuri	4
Staphylococcus succinus subsp. succinus	68
Streptomyces althioticus	1
Streptomyces ambofaciens	7
Streptomyces aquilus	2
Streptomyces caeruleatus	1
Streptomyces calvus	1
Streptomyces griseoviridis	1
Streptomyces olivaceus	4
Streptomyces pratensis	2
Streptomyces puniceus	2
Streptomyces rochei	6
Streptomyces setonii	4

## Sheet: sheet3
The isolated numbers of the endophytic bacterial genus in group ODZ
Genus	number
Achromobacter	6
Bacillus	20
Brachybacterium	1
Erwinia	1
Nocardiopsis	4
Pantoea	13
Patulibacter	1
Pseudomonas	7
Rhodococcus	1
Streptomyces	10

## Sheet: sheet4
The isolated numbers of the endophytic bacterial genus in group E2009S
Genus	number
Bacillus	6
Micrococcus	1
Nocardiopsis	1
Staphylococcus	12
Streptomyces	6

## Sheet: sheet5
The isolated numbers of the endophytic bacterial genus in group E2000S
Genus	number
Bacillus	8
Staphylococcus	17
Streptomyces	5

## Sheet: sheet6
The isolated numbers of the endophytic bacterial genus in group E1990S
Genus	number
Bacillus	30
Brevibacterium	13
Corynebacterium	4
Pseudomonas	1
Staphylococcus	42
Streptomyces	5

## Sheet: sheet7
The isolated numbers of the endophytic bacterial genus in group E1980S
Genus	number
Bacillus	9
Mesobacillus	2
Nocardiopsis	4
Novosphingobium	1

## Sheet: sheet8
The isolated numbers of the endophytic bacterial genus in group E1970S
Genus	number
Bacillus	43
Clavibacter	1
Mycolicibacterium	1
Nocardiopsis	3
Pantoea	2
Pseudomonas	1
Rhizobium	1
Staphylococcus	1
Streptomyces	5

## Sheet: sheet9
The isolated numbers of the endophytic bacterial strain in the different degenerative zone group
Degenerative zone	strain numbers
ODZ	64
E1970S	58			a
E1980S	16
E1990S	95
E2000S	30
E2009S	26

## Sheet: sheet10
The isolated numbers of the endophytic bacterial strain using different media
Plant	M1	M2	M3	M4	M5	M6	M7	M8	M9	M10	M11	M12
S1	5	1	0	0	0	2	17	0	0	0	0	1
S2	4	3	3	0	1	4	12	0	2	0	0	1
S3	12	6	1	0	0	0	19	0	4	0	2	2
S4	8	6	3	0	0	5	11	0	6	2	2	6
S5	8	0	5	0	0	0	2	0	0	0	0	1
S6	1	1	1	0	0	1	6	0	0	0	1	5
S7	6	12	7	0	0	3	7	0	0	0	5	2
S8	5	10	8	0	0	0	11	0	0	0	12	0
S9	5	0	0	0	0	6	3	0	0	0	3	1

[truncated: 3 more sheets: sheet11, sheet12, sheet13]
