# Supplementary material for: Diversity and Biocontrol Potential of Cultivable Endophytic Bacteria Associated with Halophytes from the West Aral Sea Basin
Source: Microorganisms. 2021 Jul 6;9(7):1448. doi: 10.3390/microorganisms9071448 (PMC8303770; doi:10.3390/microorganisms9071448)
Supplement: Supplementary file 1 [file microorganisms-09-01448-s001.zip › manuscript.v8-supplementary-revised/Supplementary Table S3.xlsx]

## Sheet: Sheet1
The screening results of strains producing protease, lipase, and cellulase
Strains	Protease	Lipase	Cellulase
S1-1	+	-	++
S1-12	++	-	-
S1-16	-	-	-
S1-18-2	+	-	+
S1-20	+	-	++
S1-21	+	-	+++
S1-24	+	++	+++
S1-25	-	+	+
S2-11	-	-	-
S2-14	++	-	+++
S2-29	-	-	++
S2-38	-	++	-
S2-39	-	-	++
S2-4	+	+	-
S3-25	-	-	-
S3-52	-	+	++
S4-18	-	-	-
S4-30	++	+++	+++
S4-39	+	-	-
S4-56	-	++	-
S5-12-1	-	-	-
S5-9	-	-	-
S6-11	+++	+	-
S6-14	+	++	++
S7-38	-	-	-
S7-4	-	-	-
S7-41	-	-	-
S7-6	-	-	-
S8-14	+	+	+
S8-18	-	+	-
S8-19	-	+	-
S8-2	+	+	-
S8-22	-	+	-
S8-33	+	+	-
S8-35	+	+	-
S8-40	-	-	-
S8-7	+	+	-
S8-8	+	+	+
S9-1	-	+	-
S9-4	-	++	++
S9-8	+	-	-
S9-9	++	+	+++
Notes: -: negative(E=1), +: weak (1<E≤2), ++: moderate (2<E≤3), +++: strong (E>3)
