# Supplementary material for: Diversity and Biocontrol Potential of Cultivable Endophytic Bacteria Associated with Halophytes from the West Aral Sea Basin
Source: Microorganisms. 2021 Jul 6;9(7):1448. doi: 10.3390/microorganisms9071448 (PMC8303770; doi:10.3390/microorganisms9071448)
Supplement: Supplementary file 1 [file microorganisms-09-01448-s001.zip › manuscript.v8-supplementary-revised/Supplementary Table S4.xlsx]

## Sheet: Sheet1
The screening results of endophytic bacterial strains for their antifungal activity
Valsa mali			Fusarium oxysporum			Fusarium solani			Verticillium dahliae
strain	inhibition rate (%)	average inhibition rate (%)	strain	inhibition rate (%)	average inhibition rate (%)	strain	inhibition rate (%)	average inhibition rate (%)	strain	inhibition rate (%)	average inhibition rate (%)
S1-18-2-1	0.56	0.563333	S1-20-1	0.6618	0.6814	S1-20-1	0.4928	0.512067	S1-20-1	0.3696	0.3406
S1-18-2-2	0.6		S1-20-2	0.6912		S1-20-2	0.5217		S1-20-2	0.3261
S1-18-2-3	0.53		S1-20-3	0.6912		S1-20-3	0.5217		S1-20-3	0.3261
S1-20-1	0.7	0.733333							S1-21-1	0.2391	0.340567
S1-20-2	0.75								S1-21-2	0.413
S1-20-3	0.75								S1-21-3	0.3696
S1-21-1	0.51	0.523333							S8-2-1	0.1957	0.1667
S1-21-2	0.49								S8-2-2	0.1522
S1-21-3	0.57								S8-2-3	0.1522
S8-2-1	0.49	0.463333							S8-19-1	0.1522	0.1667
S8-2-2	0.46								S8-19-2	0.1522
S8-2-3	0.44								S8-19-3	0.1957
S8-8-1	0.39	0.41
S8-8-2	0.39
S8-8-3	0.45
S8-19-1	0.53	0.54
S8-19-2	0.53
S8-19-3	0.56
S8-22-1	0.45	0.526667
S8-22-2	0.47
S8-22-3	0.66
S9-1-1	0.5	0.463333
S9-1-2	0.47
S9-1-3	0.42
Note: -1, -2, and -3 at the last of strain name represent three replicates.
